# Supplementary material for: Probabilistic identification of bacterial essential genes via insertion density using TraDIS data with Tn5 libraries
Source: Bioinformatics. 2021 Jul 13;37(23):4343–9. doi: 10.1093/bioinformatics/btab508 (PMC8652038; doi:10.1093/bioinformatics/btab508)
Supplement: btab508_Supplementary_Data [file btab508_supplementary_data.zip]

Archive with 4 entries (4 files):
- Supplementary file 1.pdf
- Supplementary file 2.pdf
- Supplementary file 3.pdf
- Supplementary file 4.pdf
